# Supplementary material for: Specificity in endoplasmic reticulum-stress signaling in yeast entails a step-wise engagement of HAC1 mRNA to clusters of the stress sensor Ire1
Source: eLife. 2014 Dec 30;3:e05031. doi: 10.7554/eLife.05031 (PMC4279078; doi:10.7554/eLife.05031)
Supplement: Figure 1—Source data 1. — DOI: http://dx.doi.org/10.7554/eLife.05031.004 [file elife05031s001.xlsx]

## Sheet: a
	Figure 1d-source data SpR assay quantitations
			- DTT		+ DTT			p-values + DTT samples		p-values + DTT samples
		Ire1	%signal	s.e.m.	%signal	s.e.m.	n	compared to WT	significance	compared to ire1∆	significance
		IRE1	7.46933	0.976068	99.9923	3.56807	2	1	n.s.	0.002	**
		-	5.76687	0.390427	12.1702	1.7027	2	0.002	**	1	n.s.
		ire1 (IF1L)	6.90951	0.770009	46.0276	4.53329	2	0.0112	*	0.0197	*
		ire1 (IF2L)	7.17791	0.433808	39.1718	4.12117	2	0.008	**	0.026	*
		ire1 (IF1/2L)	6.53374	0.607331	19.7009	1.4641	2	0.0024	**	0.0805	n.s.
		ire1 (IF1C)	5.96626	0.498879	13.796	2.74383	2	0.0027	**	0.6658	n.s.
		ire1 (IF2C)	5.55215	0.477189	10.7592	1.65931	2	0.002	**	0.6193	n.s.
		ire1 (IF3C)	6.73313	0.889306	49.4555	8.70869	2	0.033	*	0.0521	n.s.
	Note: assays done in ire1∆ cells with integrated SpR, complemented with Ire1 constructs,
	except signals for IRE1, which are derived from WT cells with integrated SpR.
	Signal for IRE1 + DTT set at 100%.
	Statistical significance in a Student's T test is indicated (*p < 0.05, **p < 0.01, ***p < 0.001).

## Sheet: b
	Figure 1h-source data imaging quantitations
									p-values % Foci		p-values C.I.
		Ire1	mRNA	%Foci	s.e.m.	C.I.	s.e.m.	n	compared to WT	significance	compared to WT	significance
		IRE1	SpRU1A	69.6017	20.9619	58.515	15.5622	6	1	n.s.	1	n.s.
		ire1 (IF1C)	SpRU1A	78.66	9.48808	60.3288	15.2184	8	0.6736	n.s.	0.9367	n.s.
		ire1 (IF2C)	SpRU1A	67.1925	24.8076	62.8487	19.5522	8	0.945	n.s.	0.8736	n.s.
		ire1 (IF3C)	SpRU1A	79.294	8.06913	61.024	16.8133	5	0.6995	n.s.	0.9177	n.s.
	Note: all imaging done in ire1∆ cells, complemented with plasmid Ire1 constructs;
	all Ire1 constructs have mCherry in linker
	Statistical significance in a Student's T test is indicated (*p < 0.05, **p < 0.01, ***p < 0.001).
