# Supplementary material for: Specificity in endoplasmic reticulum-stress signaling in yeast entails a step-wise engagement of HAC1 mRNA to clusters of the stress sensor Ire1
Source: eLife. 2014 Dec 30;3:e05031. doi: 10.7554/eLife.05031 (PMC4279078; doi:10.7554/eLife.05031)
Supplement: Figure 2—Source data 1. — DOI: http://dx.doi.org/10.7554/eLife.05031.006 [file elife05031s002.xlsx]

## Sheet: a
	Figure 2a-source data SpR assay quantitations
			- DTT		+ DTT			p-values + DTT samples		p-values + DTT samples
		Ire1	%signal	s.e.m.	%signal	s.e.m.	n	compared to WT	significance	compared to ire1∆	significance
		IRE1	7.5	1	100	3.6	2	1	n.s.	0.002	**
		ire1 (KD)	5.85123	0.618176	25.7899	2.96074	2	0.004	**	0.0587	n.s.
		ire1 (RD)	6.53374	1.25804	13.1595	3.77413	2	0.0036	**	0.8325	n.s.
		ire1 (∆R)	6.05061	0.726628	14.1718	0.780854	2	0.0018	**	0.3986	n.s.
	Note: assays done in ire1∆ cells with integrated SpR, complemented with Ire1 constructs,
	except signals for IRE1, which are derived from WT cells with integrated SpR.
	Signal for IRE1 + DTT set at 100%.
	Statistical significance in a Student's T test is indicated (*p < 0.05, **p < 0.01, ***p < 0.001).

## Sheet: b
	Figure 2f-source data imaging quantitations
									p-values % Foci		p-values C.I.
		Ire1	mRNA	%Foci	s.e.m.	C.I.	s.e.m.	n	compared to WT	significance	compared to WT	significance
		ire1 (KD)	SpRU1A	88.43	12.3654	61.98	9.79726	8	0.4304	n.s.	0.8453	n.s.
		ire1 (RD)	SpRU1A	85.4087	14.0119	56.095	9.51604	8	0.5271	n.s.	0.8921	n.s.
		ire1 (∆R)	SpRU1A	90.554	4.48067	47.256	10.6557	5	0.3961	n.s.	0.5848	n.s.
		ire1 (∆KR)	SpRU1A	82.2317	17.9288	50.965	19.7191	6	0.6577	n.s.	0.7715	n.s.
		ire1 (∆KR)	SL-PGK-3'hac1U1A	87.934	9.00198	50.077	12.6939	10	0.3703	n.s.	0.6865	n.s.
	Note: all imaging done in ire1∆ cells, complemented with plasmid Ire1 constructs;
	all Ire1 constructs have mCherry in linker except ∆KR where mCherry is at the C-terminus
	Statistical significance in a Student's T test is indicated (*p < 0.05, **p < 0.01, ***p < 0.001).
