# Supplementary material for: Specificity in endoplasmic reticulum-stress signaling in yeast entails a step-wise engagement of HAC1 mRNA to clusters of the stress sensor Ire1
Source: eLife. 2014 Dec 30;3:e05031. doi: 10.7554/eLife.05031 (PMC4279078; doi:10.7554/eLife.05031)
Supplement: Figure 3—Source data 1. — DOI: http://dx.doi.org/10.7554/eLife.05031.008 [file elife05031s003.xlsx]

## Sheet: a
	Figure 3b-source data imaging quantitations
									p-values % Foci		p-values C.I.
		Ire1	mRNA	%Foci	s.e.m.	C.I.	s.e.m.	n	compared to WT	significance	compared to WT	significance
		ire1 (∆KR)	SpRU1A	80.5333	10.5483	69.0667	23.717	15	0.612	n.s.	0.7899	n.s.
		ire1 (∆KR/∆[+]-box)	SpRU1A	75.8	9.63031	22.8667	28.6553	15	0.76	n.s.	0.0484	*
	Note: imaging done in ire1∆ cells in which Ire1 constructs were integrated;
	all Ire1 constructs have mCherry at the C-terminus
	Statistical significance in a Student's T test is indicated (*p < 0.05, **p < 0.01, ***p < 0.001).

## Sheet: b
	Figure 3c-source data SpR assay quantitations
			- DTT		+ DTT			p-values + DTT samples		p-values + DTT samples
		Ire1	%signal	s.e.m.	%signal	s.e.m.	n	compared to WT	significance	compared to ire1∆	significance
		IRE1	8.78834	1.45326	98.8344	0.216904	2	0.7709	n.s.	0.0004	***
		ire1 (∆[+]-box)	5.95859	0.553105	13.7653	1.59424	2	0.0021	**	0.5639	n.s.
		ire1 (Q-box)	5.96626	1.06283	14.862	0.54226	2	0.0018	**	0.2671	n.s.
		ire1 (∆55)	9.40951	1.26889	97.3083	1.42072	2	0.5569	n.s.	0.0007	***
	Note: assays done in ire1∆ cells with integrated SpR, complemented with Ire1 constructs.
	The IRE1 construct has mCherry in the aF-aEF loop
	Signal for IRE1 + DTT set at 100% - see figure supplement 1-1.
	Statistical significance in a Student's T test is indicated (*p < 0.05, **p < 0.01, ***p < 0.001).

## Sheet: c
	Figure 3g-source data imaging quantitations
									p-values % Foci		p-values C.I.
		Ire1	mRNA	%Foci	s.e.m.	C.I.	s.e.m.	n	compared to WT	significance	compared to WT	significance
		IRE1	SpRU1A	94.0167	1.64212	56.3483	7.46455	6	1	n.s.	1	n.s.
		ire1 (∆[+]-box)	SpRU1A	67.0817	18.483	14.6383	8.27426	6	0.1781	n.s.	0.0039	**
		ire1 (Q-box)	SpRU1A	78.3362	8.93806	13.845	9.26868	8	0.1597	n.s.	0.0055	**
		ire1 (∆55)	SpRU1A	89.686	5.25235	53.072	14.3253	5	0.4211	n.s.	0.8394	n.s.
	Note: all imaging done in ire1∆ cells, complemented with plasmid Ire1 constructs;
	all Ire1 constructs have mCherry in aF-aEF loop
	Statistical significance in a Student's T test is indicated (*p < 0.05, **p < 0.01, ***p < 0.001).
