# Supplementary material for: Specificity in endoplasmic reticulum-stress signaling in yeast entails a step-wise engagement of HAC1 mRNA to clusters of the stress sensor Ire1
Source: eLife. 2014 Dec 30;3:e05031. doi: 10.7554/eLife.05031 (PMC4279078; doi:10.7554/eLife.05031)
Supplement: Figure 4—Source data 1. — DOI: http://dx.doi.org/10.7554/eLife.05031.010 [file elife05031s004.xlsx]

## Sheet: a
	Figure 4a-source data SpR assay quantitations
			- DTT		+ DTT	p-values + DTT samples		p-values + DTT samples
		Ire1	%signal		%signal	compared to WT	significance	compared to ire1∆	significance
		IRE1	8.8		98.8	0.7709	n.s.	0.0004	***
		ire1 (K642T)	8.00613		87.7301	0.3215	n.s.	0.0068	**
		ire1 (K643T)	7.85276		85.7055	0.2681	n.s.	0.0071	**
		ire1 (K644T)	8.43558		89.6012	0.3845	n.s.	0.0064	**
		ire1 (R645T)	7.73006		36.0429	0.0063	**	0.0269	*
		ire1 (K646T)	6.41104		64.7546	0.04	*	0.0138	*
		ire1 (R647T)	7.20859		17.546	0.0025	**	0.1809	n.s.
		ire1 (R650T)	6.74847		18.0982	0.0025	**	0.1536	n.s.
		ire1 (K653T)	7.82209		90.4294	0.4264	n.s.	0.0063	**
		ire1 (K654T)	7.48466		78.8344	0.1369	n.s.	0.0087	**
		ire1 (R656T)	8.09816		85.2147	0.2336	n.s.	0.0072	**
		ire1 (K657T)	7.73006		85.0307	0.2294	n.s.	0.0073	**
		ire1 (all[+])	6.80982		26.7178	0.0041	**	0.0445	*
	Note: assays done in ire1∆ cells with integrated SpR, complemented with Ire1 constructs,
	which all have mCherry in the aF-aEF loop.
	Signal for IRE1 + DTT set at 100% - see figure supplement 1-1.
	Statistical significance in a Student's T test is indicated (*p < 0.05, **p < 0.01, ***p < 0.001).

## Sheet: b
	Figure 4c-source data imaging quantitations
									p-values % Foci		p-values C.I.
		Ire1	mRNA	%Foci	s.e.m.	C.I.	s.e.m.	n	compared to WT	significance	compared to WT	significance
		ire1 (R645T)	SpRU1A	64.7286	18.7009	23.5786	18.5569	7	0.8644	n.s.	0.0487	*
		ire1 (R647T)	SpRU1A	80.947	11.0669	15.677	7.91435	10	0.6078	n.s.	0.0264	*
		ire1 (R650T)	SpRU1A	74.488	20.463	15.142	12.1932	10	0.8774	n.s.	0.0482	*
		ire1 (all[+])	SpRU1A	86.95	15.0999	19.895	8.18314	8	0.502	n.s.	0.043	*
	Note: all imaging done in ire1∆ cells, complemented with plasmid Ire1 constructs;
	all Ire1 constructs have mCherry in aF-aEF loop
	Statistical significance in a Student's T test is indicated (*p < 0.05, **p < 0.01, ***p < 0.001).
