# Supplementary material for: Specificity in endoplasmic reticulum-stress signaling in yeast entails a step-wise engagement of HAC1 mRNA to clusters of the stress sensor Ire1
Source: eLife. 2014 Dec 30;3:e05031. doi: 10.7554/eLife.05031 (PMC4279078; doi:10.7554/eLife.05031)
Supplement: Figure 5—Source data 1. — DOI: http://dx.doi.org/10.7554/eLife.05031.012 [file elife05031s005.xlsx]

## Sheet: a
	Figure 5a-source data imaging quantitations
									p-values % Foci		p-values C.I.
		Ire1	mRNA	%Foci	s.e.m.	C.I.	s.e.m.	n	compared to WT	significance	compared to WT	significance
		IRE1	SpR ∆3' BE U1A	79.428	11.8859	1.984	1.44766	10	0.6812	n.s.	0.0024	**
	Note: imaging done in ire1∆ cells, complemented with plasmid Ire1 construct;
	Ire1 construct has mCherry in aF-aEF loop.
	Statistical significance in a Student's T test is indicated (*p < 0.05, **p < 0.01, ***p < 0.001).

## Sheet: b
	Figure 5c-source data qRT-PCR quantitations
				- DTT		+ DTT			p-values of + DTT samples compared to:			p-values of + DTT samples compared to:
		Ire1	mRNA	%signal	s.e.m.	%signal	s.e.m.	n	WT + DTT	significance		ire1 (∆[+]-box)-U1A + HAC1U1A + DTT
		IRE1	HAC1	2.31433	0.409463	100	34.1105	2	1	n.s.
		IRE1	HAC1U1A	1.36873	0.0687662	121.147	33.1247	2	0.6098	n.s.			significance
		IRE1-U1A	HAC1U1A	6.75144	0.00302018	40.062	7.59506	2	0.027	*		0.0833	n.s.
		ire1 (∆[+]-box)	HAC1U1A	0.275661	0.103495	0.716138	0.249175	2	0.0072	**		0.02	*
		ire1 (∆[+]-box)-U1A	HAC1U1A	3.48425	1.87308	20.4087	6.04978	2	0.0273	*		1	n.s.
		ire1 (∆[+]-box)-U1A	HAC1 ∆3' BE U1A	1.4876	0.00389148	6.92305	1.10476	2	0.0083	**		0.0441	*
	Note: samples from ire1∆/hac1∆ cells, complemented with indicated plasmid Ire1 constructs and Hac1 constructs.
