# Supplementary material for: Specificity in endoplasmic reticulum-stress signaling in yeast entails a step-wise engagement of HAC1 mRNA to clusters of the stress sensor Ire1
Source: eLife. 2014 Dec 30;3:e05031. doi: 10.7554/eLife.05031 (PMC4279078; doi:10.7554/eLife.05031)
Supplement: Supplementary file 1. — Overview of all constructs used in this study. DOI: http://dx.doi.org/10.7554/eLife.05031.014 [file elife05031s006.xlsx]

## Sheet: Sheet1
	plasmid	gene	systematic name	mutation / truncation	tag insertion	copy	marker	figure	reference
	pRS315					cen/ars	LEU2	1d/h	Sikorski & Hieter, 1989
	pEvA068	IRE1	IF1L	T226W/F247A		cen/ars	LEU2	1d	Aragón et al., 2009
	pEvA069	IRE1	IF2L	W426A		cen/ars	LEU2	1d	Aragón et al., 2009
	pEvA070	IRE1	IF1/2L	T226W/F247A/W426A		cen/ars	LEU2	1d	Aragón et al., 2009
	pEvA248	IRE1	IF1C	D723R		cen/ars	LEU2	1d	Lee et al., 2008
	pEvA169	IRE1	IF2C	D1030R/R1087D		cen/ars	LEU2	1d	Korennykh et al., 2009
	pEvA196	IRE1	IF3C	K678A/R899A		cen/ars	LEU2	1d	this study
	pEvA089	IRE1			GFP linker	cen/ars	LEU2	1e	Aragón et al., 2009
	pEvA100	IRE1	IF1L	T226W/F247A	GFP linker	cen/ars	LEU2	1e	Aragón et al., 2009
	pEvA101	IRE1	IF2L	W426A	GFP linker	cen/ars	LEU2	1e	Aragón et al., 2009
	pEvA097	IRE1			mCherry linker	cen/ars	LEU2	1g/h, 2a	Aragón et al., 2009
	pEvA250	IRE1	IF1C	D723R	mCherry linker	cen/ars	LEU2	1g/h	this study
	pEvA184	IRE1	IF2C	D1030R/R1087D	mCherry linker	cen/ars	LEU2	1g/h	this study
	pEvA231	IRE1	IF3C	K678A/R899A	mCherry linker	cen/ars	LEU2	1g/h	this study
	pEvA123	IRE1			mCherry linker	2µ	LEU2	1h	this study
	pEvA258	IRE1	KD	L745G		cen/ars	LEU2	2a	Papa et al., 2003
	pEvA212	IRE1	RD	H1061N		cen/ars	LEU2	2a	Korennykh et al., 2011
	pEvA216	IRE1	DR	P982		cen/ars	LEU2	2a	this study
	pEvA260	IRE1	KD	L745G	mCherry linker	cen/ars	LEU2	2a/b	this study
	pEvA232	IRE1	RD	H1061N	mCherry linker	cen/ars	LEU2	2a/b	this study
	pEvA233	IRE1	DR	P982 truncation	mCherry linker	cen/ars	LEU2	2a/c	this study
	pEvA268	IRE1	DKR	L673 truncation	mCherry C-term.	cen/ars	LEU2	2c/e	this study
	pDEP262	IRE1	DKR	L673 truncation	mCherry C-term.	integr.	LEU2	3b	this study
	pDEP263	IRE1	DKR/D[+]-box	K642 truncation	mCherry C-term.	integr.	LEU2	3b	this study
	pEvA237	IRE1			mCherry aF-aEF loop	cen/ars	LEU2	3c/d, 4a/d, 5a	this study
	pEvA222	IRE1	D[+]-box	D K642-K658		cen/ars	LEU2	3c, 5c	this study
	pEvA223	IRE1	Q-box	Note1		cen/ars	LEU2	3c	this study
	pEvA234	IRE1	D	D I579-E633		cen/ars	LEU2	3c	this study
	pEvA205	IRE1	D[+]-box	D K642-K658	GFP aF-aEF loop	cen/ars	LEU2	3e	this study
	pEvA206	IRE1	Q-box	Note1	GFP aF-aEF loop	cen/ars	LEU2	3e	this study
	pEvA235	IRE1	D	D I579-E633	GFP aF-aEF loop	cen/ars	LEU2	3e	this study
	pEvA242	IRE1	D[+]-box	D K642-K658	mCherry aF-aEF loop	cen/ars	LEU2	3c/f	this study
	pEvA243	IRE1	Q-box	Note 1	mCherry aF-aEF loop	cen/ars	LEU2	3c/f	this study
	pEvA245	IRE1	D	D I579-E633	mCherry aF-aEF loop	cen/ars	LEU2	3c/f	this study
	pEvA282	IRE1		K642T	mCherry aF-aEF loop	cen/ars	LEU2	4a	this study
	pEvA283	IRE1		K643T	mCherry aF-aEF loop	cen/ars	LEU2	4a	this study
	pEvA284	IRE1		K644T	mCherry aF-aEF loop	cen/ars	LEU2	4a	this study
	pEvA285	IRE1		R645T	mCherry aF-aEF loop	cen/ars	LEU2	4a/b/d	this study
	pEvA286	IRE1		K646T	mCherry aF-aEF loop	cen/ars	LEU2	4a	this study
	pEvA287	IRE1		R647T	mCherry aF-aEF loop	cen/ars	LEU2	4a/b/d	this study
	pEvA288	IRE1		R650T	mCherry aF-aEF loop	cen/ars	LEU2	4a/b/d	this study
	pEvA289	IRE1		K653T	mCherry aF-aEF loop	cen/ars	LEU2	4a	this study
	pEvA290	IRE1		K654T	mCherry aF-aEF loop	cen/ars	LEU2	4a	this study
	pEvA291	IRE1		R656T	mCherry aF-aEF loop	cen/ars	LEU2	4a	this study
	pEvA292	IRE1		K657T	mCherry aF-aEF loop	cen/ars	LEU2	4a	this study
	pEvA266	IRE1	all [+]	Note 2	mCherry aF-aEF loop	cen/ars	LEU2	4a/b/d	this study
	pEvA039	IRE1				cen/ars	LEU2	5c	Aragón et al., 2009
	pSC002	IRE1			U1A aF-aEF loop	cen/ars	LEU2	5c	this study
	pEvA319	IRE1	D[+]-box	D K642-K658	U1A aF-aEF loop	cen/ars	LEU2	5c	this study
	pEvA318	HAC1	HAC1			cen/ars	URA3	5c	this study
	pEvA317	HAC1	HAC1U1A		Note 4	cen/ars	URA3	5c	this study
	pEvA316	HAC1	HAC1 ∆3' BE	D3' BE		cen/ars	URA3	5c	this study
	pEvA315	HAC1	HAC1 ∆3' BEU1A	D3' BE	Note 4	cen/ars	URA3	5c	this study
	pEvA294	GFP	SpR	Note 3		integr.	HIS3	1d, 2a, 3c, 4a	this study
	pPW1311	GFP*	SpRU1A	Note 3	Note 4	2µ	URA3	1f, 2b/c, 3b/d/f, 4b	Aragón et al., 2009
	pPW1316	PGK	SL-PGK-3' hac1U1A		Note 4	2µ	URA3	2e	Aragón et al., 2009
	pPW1312	GFP*	SpR D3' BEU1A	Note 3	Note 4	2µ	URA3	5a	Aragón et al., 2009
	pRP1187	U1A	U1A-GFP	Note 5	GFP	integr.	TRP1	1f, 2b/c, 3b/d/f, 4b, 5a	Aragón et al., 2009
	Supplementary Table
	Overview of all constructs used in this study
	Note 1: all K and R residues between K642 and K658 replaced by Q
	Note 2: all G and S residues between K642 and K658 replaced by K or R: G648K/S649K/G651K/G652R/G655R
	Note 3: in the SpR constructs the first exon of HAC1 is replaced by GFP or non-fluorescent R96A mutant GFP (GFP*)
	Note 4: 16 repeats of a hairpin sequence were inserted in the 3' UTR for association of U1A fusion proteins
	Note 5: this construct was a gift from Dr. Roy Parker
